# Supplementary material for: Science abhors a surveillance vacuum: Detection of ticks and tick-borne pathogens in southern New Mexico through passive surveillance
Source: PLoS One. 2024 Jan 31;19(1):e0292573. doi: 10.1371/journal.pone.0292573 (PMC10830002; doi:10.1371/journal.pone.0292573)
Supplement: S1 Table — Host species and results from passive tick sampling in New Mexico. (XLSX) [file pone.0292573.s001.xlsx]

## Sheet: Passive Sampling
Supplementary Table 1: Host species and results from passive tick sampling in New Mexico
	Vial ID:	Species (Scientific Name) Host	Species (Common Name) Host	Species (Scientific Name) Tick	Species (Common Name)Tick	Tick Stage	Age (or estimate) Host	Tick (Sex)	Location on body of tick (if known)	Date (Month-Day-Year)	NM County	Address (if available)	Habitat type (pasture, scrub, etc.)	Number of ticks	Notes	R. parkeri	R. amblyommatis	R. rickettsia	E. chaffeensis	E. ewingii	Note
1	SB2271	Antrozous pallidus	Pallid Bat	Carios kelleyi	Bat Tick	N	A	NA	NA	2021-08-27	Doña Ana	32.31706, -106.84797	Farm	5	Engorged	-	-	-	-	-
2	SB2271	Antrozous pallidus	Pallid Bat	Carios kelleyi	Bat Tick	N	A	NA	NA	2021-08-27	Doña Ana	32.31706, -106.84797	Farm	1	Engorged	-	-	-	-	-
3	SB2272	Antrozous pallidus	Pallid Bat	Carios kelleyi	Bat Tick	N	A	NA	NA	2021-08-27	Doña Ana	32.31706, -106.84797	Farm	12	Engorged	-	-	-	-	-
4	SB2274	Antrozous pallidus	Pallid Bat	Carios kelleyi	Bat Tick	N	A	NA	NA	2021-08-27	Doña Ana	32.31706, -106.84797	Farm	7	Engorged	-	-	-	-	-
5	SB2275	Antrozous pallidus	Pallid Bat	Carios kelleyi	Bat Tick	N	A	NA	NA	2021-08-27	Doña Ana	32.31706, -106.84797	Farm	1	Engorged	-	-	-	-	-
6	SB2275	Antrozous pallidus	Pallid Bat	Carios kelleyi	Bat Tick	N	A	NA	NA	2021-08-27	Doña Ana	32.31706, -106.84797	Farm	1	Engorged	-	-	-	-	-
7	SB2275	Antrozous pallidus	Pallid Bat	Carios kelleyi	Bat Tick	N	A	NA	NA	2021-08-27	Doña Ana	32.31706, -106.84797	Farm	5	Engorged	-	-	-	-	-
8	NM-AA0001	Canis familiaris	Dog	Rhipicephalus sanguineus	Brown Dog Tick	N	NA	NA	Right Armpit	2021-07-13	Luna	NA	NA	1	Engorged	-	-	-	-	-
9	NM-AA0002	Canis familiaris	Dog	Rhipicephalus sanguineus	Brown Dog Tick	A	NA	M	Body	2021-08-13	Luna	NA	NA	1		-	-	-	-	-
10	NM-AA0003	Canis familiaris	Dog	Rhipicephalus sanguineus	Brown Dog Tick	A	NA	M	Body	2021-08-13	Luna	NA	NA	1		-	-	-	-	-
11	NM-AA0004	Canis familiaris	Dog	Rhipicephalus sanguineus	Brown Dog Tick	A	NA	F	Body	2021-08-13	Luna	NA	NA	1	Engorged	-	-	-	-	-
12	NM-AA0005	Canis familiaris	Dog	Rhipicephalus sanguineus	Brown Dog Tick	A	NA	F	Body	2021-08-13	Luna	NA	NA	1	Engorged	-	-	-	-	-
13	NM-AA0006a	Canis familiaris	Dog	Rhipicephalus sanguineus	Brown Dog Tick	N	NA	NA	Body	2021-08-13	Luna	NA	NA	1	engorged	-	-	-	-	-
14	NM-AA0006b	Canis familiaris	Dog	Rhipicephalus sanguineus	Brown Dog Tick	A	NA	M	Body	2021-08-14	Luna	NA	NA	1		-	-	-	-	-
15	NM-AA0007	Canis familiaris	Dog	Rhipicephalus sanguineus	Brown Dog Tick	N	NA	NA	Body	2021-08-13	Luna	NA	NA	1	Engorged	-	-	-	-	-
16	NM-AA0008	Canis familiaris	Dog	Rhipicephalus sanguineus	Brown Dog Tick	A	NA	F	Body	2021-08-13	Luna	NA	NA	1	Engorged	-	-	-	-	-
17	NM-AA0009	Canis familiaris	Dog	Rhipicephalus sanguineus	Brown Dog Tick	N	NA	NA	Body	2021-08-13	Luna	NA	NA	1	Engorged	-	-	-	-	-
18	NM-AA0010	Canis familiaris	Dog	Rhipicephalus sanguineus	Brown Dog Tick	A	NA	F	Body	2021-08-13	Luna	NA	NA	1		-	-	-	-	-
19	NM-AA0011	Canis familiaris	Dog	Rhipicephalus sanguineus	Brown Dog Tick	A	NA	M	Body	2021-08-13	Luna	NA	NA	1		-	-	-	-	-
20	NM-AA0012	Canis familiaris	Dog	Rhipicephalus sanguineus	Brown Dog Tick	A	NA	M	Body	2021-08-13	Luna	NA	NA	1		-	-	-	-	-
21	NM-AA0013	Canis familiaris	Dog	Otobius megnini	Spinose Ear Tick	N	NA	NA	Body	2021-08-13	Luna	NA	NA	1	Engorged	-	-	-	-	-
22	NM-AA0104	Canis familiaris	Dog	Rhipicephalus sanguineus	Brown dog tick	A	NA	F	Chest	2021-09-17	Doña Ana	NA	Ranch	1	Engorged	-	-	-	-	-
23	NM-AA0105	Canis familiaris	Dog	Rhipicephalus sanguineus	Brown dog tick	A	13 yr	M	Head	2021-07-13	Doña Ana	NA	NA	1		-	-	-	-	-
24	NM-AA0301a	Canis familiaris	Dog	Rhipicephalus sanguineus	Brown Dog Tick	A	1 yr	M	NA	2021-08-01	Doña Ana	Animal found: 1713 W Washington St., Las Cruces, NM 88021 Shelter: 3551 Bataan Memorial Hwy, Las Cruces, NM 88012	NA	7		-	-	-	-	-
25	NM-AA0301b	Canis familiaris	Dog	Rhipicephalus sanguineus	Brown Dog Tick	A	1 yr	F	NA	2021-08-01	Doña Ana	Animal found: 1713 W Washington St., Las Cruces, NM 88021 Shelter: 3551 Bataan Memorial Hwy, Las Cruces, NM 88012	NA	10		-	-	-	-	-
26	NM-AA0302	Canis familiaris	Dog	Rhipicephalus sanguineus	Brown Dog Tick	A	4 yr	F	NA	2021-08-01	Doña Ana	Animal found: 1600 E Thorpe Rd, Doña Ana, NM 88032; Animal Shelter: 3551 Bataan Memorial Hwy, Las Cruces, NM 88012	NA	1		-	-	-	-	-
27	NM-AA0319	Canis familiaris	Dog	Rhipicephalus sanguineus	Brown Dog Tick	A	5 yr	M	NA	2021-08-01	Doña Ana	Animal found: int. of Archer St. and Church St., Anthony NM, 88021 Shelter: 3551 Bataan Memorial Hwy, Las Cruces, NM 88012	NA	4		-	-	-	-	-
28	NM-AA0320a	Canis familiaris	Dog	Rhipicephalus sanguineus	Brown Dog Tick	A	4 mo	M	NA	2021-08-01	Doña Ana	Animal found: 83 Firehouse Road, Mesquite, NM 88048 Shelter: 3551 Bataan Memorial Hwy, Las Cruces, NM 88012	NA	2		-	-	-	-	-
29	NM-AA0320b	Canis familiaris	Dog	Rhipicephalus sanguineus	Brown Dog Tick	A	4 mo	F	NA	2021-08-01	Doña Ana	Animal found: 83 Firehouse Road, Mesquite, NM 88048 Shelter: 3551 Bataan Memorial Hwy, Las Cruces, NM 88012	NA	3		-	-	-	-	-
30	NM-AA0337a	Canis familiaris	Dog	Rhipicephalus sanguineus	Brown Dog Tick	A	NA	M	NA	2021-08-01	Doña Ana	NA	NA	10		-	-	-	-	-
31	NM-AA0337b	Canis familiaris	Dog	Rhipicephalus sanguineus	Brown Dog Tick	N	NA	NA	NA	2021-08-01	Doña Ana	NA	NA	1		-	-	-	-	-
32	NM-AA0338	Canis familiaris	Dog	Rhipicephalus sanguineus	Brown Dog Tick	A	NA	F	NA	2021-08-01	Doña Ana	NA	NA	1		-	-	-	-	-
33	NM-AA0355	Canis familiaris	Dog	Rhipicephalus sanguineus	Brown Dog Tick	A	NA	F	NA	2021-08-01	Doña Ana	NA	NA	1		-	-	-	-	-
34	NM-AA0356	Canis familiaris	Dog	Rhipicephalus sanguineus	Brown Dog Tick	A	NA	M	NA	2021-08-01	Doña Ana	NA	NA	1		-	-	-	-	-
35	NM-WAA0001a	Lepus californicus	Jackrabbit	Dermacentor parumapertus	Dog Tick	A	Adult	M	Eyes	2021-07-25	Chaves	NA	Mesquite	1		-	-	-	-	-
36	NM-WAA0001b	Lepus californicus	Jackrabbit	Dermacentor parumapertus	Dog Tick	A	Adult	F	Eyes	2021-07-25	Chaves	NA	Mesquite	1		-	-	-	-	-
37	NM-WAA0001c	Lepus californicus	Jackrabbit	Dermacentor parumapertus	Dog Tick	A	Adult	F	Eyes	2021-07-25	Chaves	NA	Mesquite	1	Engorged	-	-	-	-	-
38	NM-WAA0002a	Lepus californicus	Jackrabbit	Dermacentor parumapertus	Dog Tick	A	Adult	M	Eyes	2021-07-25	Chaves	NA	Mesquite	2		-	-	-	-	-
39	NM-WAA0002b	Lepus californicus	Jackrabbit	Dermacentor parumapertus	Dog Tick	A	Adult	F	Eyes	2021-07-25	Chaves	NA	Mesquite	1		-	-	-	-	-
40	NM-WAA0002c	Lepus californicus	Jackrabbit	Dermacentor parumapertus	Dog Tick	A	Adult	F	Eyes	2021-07-25	Chaves	NA	Mesquite	1	Engorged	-	-	-	-	-
41	NM-WAA0003a	Lepus californicus	Jackrabbit	Dermacentor parumapertus	Dog Tick	A	Adult	M	Ears/Neck	2021-07-25	Chaves	NA	Mesquite	2		-	-	-	-	-
42	NM-WAA0003b	Lepus californicus	Jackrabbit	Dermacentor parumapertus	Dog Tick	A	Adult	F	Ears/Neck	2021-07-25	Chaves	NA	Mesquite	1	Engorged	-	-	-	-	-
43	NM-WAA0004	Lepus californicus	Jackrabbit	Dermacentor parumapertus	Dog Tick	A	Adult	F	Back of neck	2021-09-08	Luna	NA	Creosote	3	Engorged	+	-	-	-	-
44	NM-WAA0005	Lepus californicus	Jackrabbit	Dermacentor parumapertus	Dog Tick	A	Adult	M	Ear	2021-09-08	Luna	NA	Creosote	1		-	-	-	-	-
45	NM-WAA0006	Lepus californicus	Jackrabbit	Dermacentor parumapertus	Dog Tick	A	Adult	1M & 2F	NA	2021-09-13	Chaves	NA	Mesquite	3	Engorged	-	-	-	-	-
47	NM-WAA0121	Lepus californicus	Jackrabbit	Dermacentor parumapertus	Dog Tick	A	Adult	F	NA	2021-09-06	Doña Ana	NA	NA	3	Engorged	-	-	-	-	-
48	NM-AA0281	Felis catus	Cat	Otobius megnini	Spinose ear tick	N	4 mo	NA	Ears	2021-08-30	Otero	Animal from: 2 Oak Circle, Mayhill, NM Animal Clinic: 1403 James Canyon Hwy, Cloudcroft, NM 88317	Barn	5	Feral	-	-	-	-	-
49	NM-AA0282	Felis catus	Cat	Otobius megnini	Spinose ear tick	N	8 yr	NA	Ear Canal	2021-08-25	Otero	Animal from: 21 Sullivan Canyon, Cloudcroft, NM Animal clinic: 1403 James Canyon Hwy, Cloudcroft, NM 88317	Barn	1	Engorged	-	-	-	-	-
50	NM-AA0283a	Felis catus	Cat	Otobius megnini	Spinose ear tick	N	4 mo	NA	Ears	2021-08-30	Otero	Animal from: 2 Oak Circle, Mayhill, NM Animal Clinic: 1403 James Canyon Hwy, Cloudcroft, NM 88317	Barn	4	Feral	-	-	-	-	-
51	NM-AA0283b	Felis catus	Cat	Otobius megnini	Spinose ear tick	N	4 mo	NA	Ears	2021-08-30	Otero	Animal from: 2 Oak Circle, Mayhill, NM Animal Clinic: 1403 James Canyon Hwy, Cloudcroft, NM 88317	Barn	1	Feral	-	-	-	-	-
52	NM-AA0288	Canis familiaris	Dog	Rhipicephalus sanguineus	Brown dog tick	A	5 yr	M	Shoulders/Torso	2021-08-02	Otero	Animal from: 404 Bear Canyon, Mayhill, NM Animal clinic: 1403 James Canyon Hwy, Cloudcroft, NM 88317	Pasture	8		-	-	-	-	-
53	NM-AA0292	Canis familiaris	Dog	Otobius megnini	Spinose ear tick	N	4 yr	NA	Ears	2021-08-04	Otero	Animal from: 513 Balsam, Cloudcroft, NM Animal Clinic: 1403 James Canyon Hwy, Cloudcroft, NM 88317	Stray	2		-	-	-	-	-
54	NM-AA0121	NA	NA	Rhipicephalus sanguineus	Brown Dog Tick	A	NA	F	NA	NA	Doña Ana	Animal Hospital of Las Cruces	NA	1		-	-	-	-	-
55	NM-AA0122	NA	NA	Rhipicephalus sanguineus	Brown Dog Tick	A	NA	F	NA	NA	Doña Ana	Animal Hospital of Las Cruces	NA	1	Engorged	-	-	-	-	-
56	NM-AA0174	NA	NA	Rhipicephalus sanguineus	Brown Dog Tick	A	NA	F	NA	NA	Doña Ana	Animal Hospital of Las Cruces	NA	3	Engorged	-	-	-	-	-
57	NM-AA0174b	NA	NA	Rhipicephalus sanguineus	Brown Dog Tick	A	NA	M	NA	NA	Doña Ana	Animal Hospital of Las Cruces	NA	1		-	-	-	-	-
58	NM-AA0184	NA	NA	Rhipicephalus sanguineus	Brown Dog Tick	A	NA	M	NA	NA	Doña Ana	Animal Hospital of Las Cruces	NA	1		-	-	-	-	-
59	NM-AA0184b	NA	NA	Rhipicephalus sanguineus	Brown Dog Tick	N	NA	F	NA	NA	Doña Ana	Animal Hospital of Las Cruces	NA	1	Engorged	-	-	-	-	-
60	NM-AA0184c	NA	NA	Rhipicephalus sanguineus	Brown Dog Tick	N	NA	F	NA	NA	Doña Ana	Animal Hospital of Las Cruces	NA	1		-	-	-	-	-
61	NM-AA0185	NA	NA	Rhipicephalus sanguineus	Brown Dog Tick	N	NA	NA	NA	NA	Doña Ana	Animal Hospital of Las Cruces	NA	10	Engorged	-	-	-	-	-
62	NM-AA0185b	NA	NA	Rhipicephalus sanguineus	Brown Dog Tick	N	NA	NA	NA	NA	Doña Ana	Animal Hospital of Las Cruces	NA	10	Engorged	-	-	-	-	-
63	NM-AA0185c	NA	NA	Rhipicephalus sanguineus	Brown Dog Tick	N	NA	NA	NA	NA	Doña Ana	Animal Hospital of Las Cruces	NA	10	Engorged	-	-	-	-	-
64	NM-AA0185d	NA	NA	Rhipicephalus sanguineus	Brown Dog Tick	N	NA	NA	NA	NA	Doña Ana	Animal Hospital of Las Cruces	NA	10	Engorged	-	-	-	-	-
65	NM-AA0185e	NA	NA	Rhipicephalus sanguineus	Brown Dog Tick	N	NA	NA	NA	NA	Doña Ana	Animal Hospital of Las Cruces	NA	1	Engorged	-	-	-	-	-
66	NM-AA0186	NA	NA	Rhipicephalus sanguineus	Brown Dog Tick	N	NA	NA	NA	NA	Doña Ana	Animal Hospital of Las Cruces	NA	10	Engorged	-	-	-	-	-
67	NM-AA0194	NA	NA	Rhipicephalus sanguineus	Brown Dog Tick	A	NA	F	NA	NA	Doña Ana	Animal Hospital of Las Cruces	NA	2	Engorged	-	-	-	-	-
68	NM-AA0194	NA	NA	Rhipicephalus sanguineus	Brown Dog Tick	A	NA	M	NA	NA	Doña Ana	Animal Hospital of Las Cruces	NA	1		-	-	-	-	-
69	NM-AA0195	NA	NA	Rhipicephalus sanguineus	Brown Dog Tick	A	NA	F	NA	NA	Doña Ana	Animal Hospital of Las Cruces	NA	2	Engorged	-	-	-	-	-
70	NM-AA0195b	NA	NA	Rhipicephalus sanguineus	Brown Dog Tick	A	NA	M	NA	NA	Doña Ana	Animal Hospital of Las Cruces	NA	2		-	-	-	-	-
71	NM-AA0196	NA	NA	Otobius megnini	Spinouse ear tick	N	NA	M	NA	NA	Doña Ana	Animal Hospital of Las Cruces	NA	2		-	-	-	-	-
72	NM-AA0198	NA	NA	Rhipicephalus sanguineus	Brown Dog Tick	A	NA	F	NA	NA	Doña Ana	Animal Hospital of Las Cruces	NA	2	Engorged	-	-	-	-	-
73	NM-AA0199	NA	NA	Rhipicephalus sanguineus	Brown Dog Tick	A	NA	F	NA	NA	Doña Ana	Animal Hospital of Las Cruces	NA	2	Engorged	-	-	-	-	-
74	NM-AA0199b	NA	NA	Rhipicephalus sanguineus	Brown Dog Tick	A	NA	M	NA	NA	Doña Ana	Animal Hospital of Las Cruces	NA	2		-	-	-	-	-
75	NM-AA0200	NA	NA	Rhipicephalus sanguineus	Brown Dog Tick	A	NA	M	NA	NA	Doña Ana	Animal Hospital of Las Cruces	NA	3		-	-	-	-	-
76	NM-AA0200b	NA	NA	Rhipicephalus sanguineus	Brown Dog Tick	A	NA	F	NA	NA	Doña Ana	Animal Hospital of Las Cruces	NA	2		-	-	-	-	-
77	NM-AA0270	Felis catus	Cat	Otobius megnini	Spinouse ear tick	N	8 months	NA	Ear	2022-02-22	Otero	NA	NA	1		-	-	-	-	-
78	NM-AA0271	Felis catus	Cat	Otobius megnini	Spinouse ear tick	N	1yr	NA	Ear	2022-03-28	Otero	NA	NA	5		-	-	-	-	-
79	NM-AA0278	Felis catus	Cat	Dermacentor albipictus	Dog Tick	A	9yr	F	Anus	2022-05-25	Otero	NA	NA	1		-	-	-	-	-
80	NM-AA0279	Felis catus	Cat	Otobius megnini	Spinouse ear tick	N	1yr	NA	Ear	2022-02-07	Otero	NA	NA	1		-	-	-	-	-
81	NM-AA0280	Felis catus	Cat	Otobius megnini	Spinouse ear tick	N	2 months	NA	Ear	2022-02-08	Otero	NA	NA	2		-	-	-	-	-
82	NM-AA0280b	Equus caballus	Horse	Otobius megnini	Spinose ear tick	N	2 yr	NA	NA	NA	NA	Near El Paso	NA	4	Engorged	-	-	-	-	-
83	NM-AA0280c	Equus caballus	Horse	Otobius megnini	Spinose ear tick	N	2 yr	NA	NA	NA	NA	Near El Paso	NA	1		-	-	-	-	-
84	NM-AA0284	Canis familiaris	Dog	Otobius megnini	Spinouse ear tick	N	7yr	NA	Ear	2021-09-22	Otero	NA	NA	1		-	-	-	-	-
85	NM-AA0285	Felis catus	Cat	Otobius megnini	Spinouse ear tick	N	1yr	NA	Ear	2021-10-18	Otero	Weed, NM	NA	1		-	-	-	-	-
86	NM-AA0286	Canis familiaris	Dog	Rhipicephalus sanguineus	brown Dog Tick	A	2yr	M	Back of neck	2021-11-01	Otero	Alamogordo, NM	NA	1		-	-	-	-	-
87	NM-AA0287	Felis catus	Cat	Otobius megnini	Spinouse ear tick	N	7yr	NA	Ear	2021-11-12	Otero	NA	NA	3		-	-	-	-	-
88	NM-AA0289	Felis catus	Cat	Otobius megnini	Spinouse ear tick	N	NA	NA	Ear	2021-12-15	Otero	NA	NA	6		-	-	-	-	-
89	NM-AA0290	Felis catus	Cat	Otobius megnini	spinouse ear tick	N	5 months	NA	Ear	2021-01-10	Otero	Weed, NM	NA	6		-	-	-	-	-
90	NM-AA0291	Felis catus	Cat	Otobius megnini	Spinouse ear tick	N	2yr	NA	Ear	2022-01-24	Otero	NA	NA	4		-	-	-	-	-
91	NM-AA0365	Felis catus	Cat	Otobius megnini	Spinouse ear tick	N	8 months	NA	Ear	2022-06-09	Otero	NA	NA	1		-	-	-	-	-
92	NM-AA0366	Felis catus	Cat	Otobius megnini	Spinouse ear tick	N	2yr	NA	Ear	2022-04-27	Otero	NA	NA	1		-	-	-	-	-
93	NM-AA0368	Felis catus	Cat	Otobius megnini	Spinouse ear tick	N	6 months	NA	Ear	2021-12-27	Otero	NA	NA	1		-	-	-	-	-
94	NM-AA0369	Felis catus	Cat	Otobius megnini	Spinouse ear tick	N	2yr	NA	Ear	2022-01-03	Otero	NA	NA	8		-	-	-	-	-
95	NM-AA0370	Felis catus	Cat	Otobius megnini	Spinouse ear tick	N	NA	NA	NA	NA	NA	NA	NA	8		-	-	-	-	-
96	NM-AA0474	Canis familiaris	Dog	Rhipicephalus sanguineus	Brown Dog Tick	A	8 weeks	F	Ears	2022-08-01	Chaves	NA	NA	2	Engorged	-	-	-	-	-
97	NM-AA0474b	Canis familiaris	Dog	Rhipicephalus sanguineus	Brown Dog Tick	A	8 weeks	F	Ears	2022-08-01	Chaves	NA	NA	2		-	-	-	-	-
98a	NM-AA0474c	Canis familiaris	Dog	Rhipicephalus sanguineus	Brown Dog Tick	A	8 weeks	M	Ears	2022-08-01	Chaves	NA	NA	6	split due to pool size (max 10)	-	-	-	-	-
98b	NM-AA0474c	Canis familiaris	Dog	Rhipicephalus sanguineus	Brown Dog Tick	A	8 weeks	M	Ears	2022-08-01	Chaves	NA	NA	5		-	-	-	-	-
99	NM-AA0475	Canis familiaris	Dog	Rhipicephalus sanguineus	Brown Dog Tick	A	3 yrs	M	Neck	2022-07-28	Chaves	NA	NA	1		-	-	-	-	-
100	NM-AA0476	Canis familiaris	Dog	Rhipicephalus sanguineus	Brown Dog Tick	A	2 yrs	F	Ears	2022-06-28	Chaves	NA	NA	1	Engorged	-	-	-	-	-
101a	NM-AA0476b	Canis familiaris	Dog	Rhipicephalus sanguineus	Brown Dog Tick	A	2 yrs	F	Ears	2022-06-28	Chaves	NA	NA	4		-	-	-	-	-
101b	NM-AA0476b	Canis familiaris	Dog	Rhipicephalus sanguineus	Brown Dog Tick	A	2 yrs	M	Ears	2022-06-28	Chaves	NA	NA	1	1 male in vial 476b split to own pool	-	-	-	-	-
102	NM-AA0476c	Canis familiaris	Dog	Rhipicephalus sanguineus	Brown Dog Tick	N	2 yrs	M	Ears	2022-06-28	Chaves	NA	NA	8	Engorged nymphs	-	-	-	-	-
103	NM-AA0476d	Canis familiaris	Dog	Rhipicephalus sanguineus	Brown Dog Tick	A	2 yrs	M	Ears	2022-06-28	Chaves	NA	NA	5		-	-	-	-	-
104	NM-AA0477	Canis familiaris	Dog	Rhipicephalus sanguineus	Brown Dog Tick	A	7 yrs	F	NA	2022-06-10	Chaves	NA	NA	2	Engorged	-	-	-	-	-
105	NM-AA0477b	Canis familiaris	Dog	Rhipicephalus sanguineus	Brown Dog Tick	A	7 yrs	M	NA	2022-06-10	Chaves	NA	NA	1		-	-	-	-	-
106	NM-AA0479	Canis familiaris	Dog	Rhipicephalus sanguineus	Brown Dog Tick	N	2 yrs		NA	2022-06-28	Chaves	NA	NA	5	Engorged nymphs	-	-	-	-	-
107	NM-AA0479b	Canis familiaris	Dog	Rhipicephalus sanguineus	Brown Dog Tick	N	2 yrs		NA	2022-06-28	Chaves	NA	NA	1		-	-	-	-	-
108	NM-AA0489	Canis familiaris	Dog	Rhipicephalus sanguineus	Brown Dog Tick	A	3 yrs	F	NA	2022-07-28	Chaves	NA	NA	1	F one not included as it was too degraded	-	-	-	-	-
109	NM-AA0520	Canis familiaris	Dog	Rhipicephalus sanguineus	Brown Dog Tick	A	6months	F	Ventral Neck	2022-06-22	Lea	Jefferson St. Hobbs NM	Yard	1	Engorged	-	-	-	-	-
110	NM-AA0521	Canis familiaris	Dog	Rhipicephalus sanguineus	Brown Dog Tick	A	2 yrs	M	Right Flank	2022-06-24	Lea	1st St Lovington NM	Yard	1		-	-	-	-	-
111	NM-AA0522	Canis familiaris	Dog	Rhipicephalus sanguineus	Brown Dog Tick	A	2yrs	M	Dorsal neck and body	2022-07-05	Lea	3633 Main St Lovington NM	Shelter	4	50-70 ticks estimated	-	-	-	-	-
112	NM-AA0522a	Canis familiaris	Dog	Rhipicephalus sanguineus	Brown Dog Tick	A	2yrs	F	Dorsal neck and body	2022-07-05	Lea	3634 Main St Lovington NM	Shelter	3	Same host as NM-AA0522, 50-70 ticks estimated	-	-	-	-	-
113	NM-AA0522b	Canis familiaris	Dog	Rhipicephalus sanguineus	Brown Dog Tick	A	2yrs	F	Dorsal neck and body	2022-07-05	Lea	3635 Main St Lovington NM	Shelter	1	Engorged Same host as NM-AA0522, 50-70 ticks estimated	-	-	-	-	-
114	NM-AA0523	Canis familiaris	Dog	Rhipicephalus sanguineus	Brown Dog Tick	A	1yr	M	Dorsal Neck	2022-06-29	Gaines	Texas	Yard	1		-	-	-	-	-
115	NM-AA0524	Canis familiaris	Dog	Rhipicephalus sanguineus	Brown Dog Tick	A	2yr	M	Ventral Abdomen	2022-07-06	Lea	Hobbs NM	Yard	1	30-40 ticks estimated	-	-	-	-	-
116	NM-AA0524a	Canis familiaris	Dog	Rhipicephalus sanguineus	Brown Dog Tick	N	2yr	F	Ventral Abdomen	2022-07-06	Lea	Hobbs NM	Yard	5	all nymphs were engorged, 30-40 ticks estimated	-	-	-	-	-
117	NM-AA0525	Canis familiaris	Dog	Rhipicephalus sanguineus	Brown Dog Tick	A	7months	M	Ventral Abdomen	2022-07-06	Lea	Hobbs NM	Yard	1	30-40 ticks estimated	-	-	-	-	-
118	NM-AA0525a	Canis familiaris	Dog	Rhipicephalus sanguineus	Brown Dog Tick	N	7months	F	Ventral Abdomen	2022-07-06	Lea	Hobbs NM	Yard	3	all nymphs engorged, 30-40 ticks estimated	-	-	-	-	-
119	NM-AA0526	Canis familiaris	Dog	Rhipicephalus sanguineus	Brown Dog Tick	A	3yrs	M	Ventral Abdomen	2022-07-06	Lea	Hobbs NM	Indoor Kennel	1	10 ticks estimated	-	-	-	-	-
120	NM-AA0526a	Canis familiaris	Dog	Rhipicephalus sanguineus	Brown Dog Tick	N	3yrs	F	Ventral Abdomen	2022-07-06	Lea	Hobbs NM	Indoor Kennel	2	engorged, 10 ticks estimated	-	-	-	-	-
121	NM-AA0527	Canis familiaris	Dog	Rhipicephalus sanguineus	Brown Dog Tick	A	2yrs	M	Head/ears/ventral abdomen	2022-07-13	Lea	Hobbs NM	Yard	2	40 ticks estimated	-	-	-	-	-
122	NM-AA0527a	Canis familiaris	Dog	Rhipicephalus sanguineus	Brown Dog Tick	A	2yrs	F	Head/ears/ventral abdomen	2022-07-13	Lea	Hobbs NM	Yard	2	40 ticks estimated	-	-	-	-	-
123	NM-AA0527b	Canis familiaris	Dog	Rhipicephalus sanguineus	Brown Dog Tick	A	2yrs	F	Head/ears/ventral abdomen	2022-07-13	Lea	Hobbs NM	Yard	2	engorged, 40 ticks estimated	-	-	-	-	-
124	NM-AA0528	Canis familiaris	Dog	Rhipicephalus sanguineus	Brown Dog Tick	A	2yrs	M	Ears	2022-07-13	Lea	NA	Yard	1		-	-	-	-	-
125	NM-AA0529	Canis familiaris	Dog	Rhipicephalus sanguineus	Brown Dog Tick	A	1yr	F	Neck	2022-07-13	Lea	Hobbs NM	Yard	1	engorged	-	-	-	-	-
126	NM-AA0530	Canis familiaris	Dog	Rhipicephalus sanguineus	Brown Dog Tick	N	3yrs	F	Ears	2022-07-13	Lea	Hobbs NM	indoor kennel	1	engorged	-	-	-	-	-
127	NM-AA0531	Canis familiaris	Dog	Rhipicephalus sanguineus	Brown Dog Tick	A	2yrs	M	Ears	2022-07-15	Lea	Hobbs NM	indoor kennel	1		-	-	-	-	-
128	NM-AA0532	Canis familiaris	Dog	Rhipicephalus sanguineus	Brown Dog Tick	A	2yrs	M	Chest/back/axillary	2022-07-20	Lea	Hobbs NM	Yard	1	30 ticks estimated	-	-	-	-	-
129	NM-AA0532a	Canis familiaris	Dog	Rhipicephalus sanguineus	Brown Dog Tick	A	2yrs	F	Chest/back/axillary	2022-07-20	Lea	Hobbs NM	Yard	2	engorged with growths, 30 ticks estimated	-	-	-	-	-
130	NM-AA0532b	Canis familiaris	Dog	Rhipicephalus sanguineus	Brown Dog Tick	A	2yrs	F	Chest/back/axillary	2022-07-20	Lea	Hobbs NM	Yard	1	engorged, 30 estimated	-	-	-	-	-
131	NM-AA0532c	Canis familiaris	Dog	Rhipicephalus sanguineus	Brown Dog Tick	A	2yrs	F	Chest/back/axillary	2022-07-20	Lea	Hobbs NM	Yard	1	30 ticks estimated	-	-	-	-	-
132	NM-AA0533	Canis familiaris	Dog	Rhipicephalus sanguineus	Brown Dog Tick	A	2yrs	M	abdomen/back/ears	2022-07-20	Lea	Hobbs NM	Yard	3	99 ticks estimated	-	-	-	-	-
133	NM-AA0533a	Canis familiaris	Dog	Rhipicephalus sanguineus	Brown Dog Tick	A	2yrs	F	abdomen/back/ears	2022-07-20	Lea	Hobbs NM	Yard	2	99 ticks estimated	-	-	-	-	-
134	NM-AA0534	Canis familiaris	Dog	Rhipicephalus sanguineus	Brown Dog Tick	A	1 yr	M	Abdomen	2022-07-27	Lea	Hobbs NM	Yard	1		-	-	-	-	-
135	NM-AA0535	Canis familiaris	Dog	Rhipicephalus sanguineus	Brown Dog Tick	A	6months	M	ventral abdomen/neck	2022-07-27	Lea	Hobbs NM	Yard	3	25 ticks estimated	-	-	-	-	-
136a	NM-AA0535a	Canis familiaris	Dog	Rhipicephalus sanguineus	Brown Dog Tick	A	6months	F	ventral abdomen/neck	2022-07-27	Lea	Hobbs NM	Yard	1	26 ticks estimated	-	-	-	-	-
136b	NM-AA0535a	Canis familiaris	Dog	Rhipicephalus sanguineus	Brown Dog Tick	A	6months	M	ventral abdomen/neck	2022-07-27	Lea	Hobbs NM	Yard	1	1 male in vial 535a split to own pool
137	NM-AA0536	Canis familiaris	Dog	Rhipicephalus sanguineus	Brown Dog Tick	A	6months	M	ears/ventral abdomen	2022-07-27	Lea	Hobbs NM	Yard	2	10 ticks estimated	-	-	-	-	-
138	NM-AA0537	Canis familiaris	Dog	Rhipicephalus sanguineus	Brown Dog Tick	A	8 months	F	Ears	2022-07-29	Lea	Hobbs NM	Yard	1	Engorged	-	-	-	-	-
139	NM-AA0537b	Canis familiaris	Dog	Rhipicephalus sanguineus	Brown Dog Tick	A	8 months	M	Ears	2022-07-29	Lea	Hobbs NM	Yard	1		-	-	-	-	-
140	NM-AA0538	Canis familiaris	Dog	Rhipicephalus sanguineus	Brown Dog Tick	A	3 yrs	M	Back	2022-07-29	Lea	Hobbs NM	Pasture	1		-	-	-	-	-
141	NM-AA0538b	Canis familiaris	Dog	Rhipicephalus sanguineus	Brown Dog Tick	A	3 yrs	F	Back	2022-07-29	Lea	Hobbs NM	Pasture	1	Engorged	-	-	-	-	-
142	NM-AA0538c	Canis familiaris	Dog	Rhipicephalus sanguineus	Brown Dog Tick	A	3 yrs	F	Back	2022-07-29	Lea	Hobbs NM	Pasture	1	Partially engorged	-	-	-	-	-
143	NM-AA0539	Canis familiaris	Dog	Rhipicephalus sanguineus	Dog Tick	A	2 yrs	F	Ears	2022-07-29	Lea	Hobbs NM	Yard	1	Engorged	-	-	-	-	-
144	NM-AA0540	Canis familiaris	Dog	Rhipicephalus sanguineus	Brown Dog Tick	A	2 yrs	F	NA	2022-08-10	Lea	Hobbs NM	Yard	1	Engorged	-	-	-	-	-
145	NM-AA0541	Canis familiaris	Dog	Rhipicephalus sanguineus	Brown Dog Tick	N	4 yrs	F	Ears	2022-08-17	Lea	Hobbs NM	Yard	1	Engorged nymphs	-	-	-	-	-
146	NM-AA0542	Canis familiaris	Dog	Rhipicephalus sanguineus	Brown Dog Tick	A	3 months	M	Neck	2022-08-17	Lea	Hobbs NM	Indoor Kennel	2		-	-	-	-	-
147	NM-AA0543	Canis familiaris	Dog	Rhipicephalus sanguineus	Brown Dog Tick	A	2 yrs	M	Neck	2022-08-26	Lea	Hobbs NM	Yard	1		-	-	-	-	-
148	NM-AA0544	Canis familiaris	Dog	Rhipicephalus sanguineus	Brown Dog Tick	A	2 yrs	M	Neck	2022-08-26	Lea	Hobbs NM	Yard	1		-	-	-	-	-
149	NM-AA0544b	Canis familiaris	Dog	Rhipicephalus sanguineus	Brown Dog Tick	A	2 yrs	F	Neck	2022-08-26	Lea	Hobbs NM	Yard	1	Engorged	-	-	-	-	-
150	NM-AA0545	Canis familiaris	Dog	Rhipicephalus sanguineus	Brown Dog Tick	A	1.5yrs	F	Neck	2022-06-02	Bernalillo	NA	NA	1		-	-	-	-	-
151	NM-AA0546	Felis catus	Cat	Otobius megnini	Spinouse ear tick	A	10 yrs	M	NA	2022-08-23	Valencia	NA	NA	2		-	-	-	-	-
152	NM-AA0548	Canis familiaris	Dog	Rhipicephalus sanguineus	Brown Dog Tick	A	7 months	F	NA	2022-08-03	Valencia	NA	NA	1	Engorged, added 10.5.22	-	-	-	-	-
153	NM-AA0548b	Canis familiaris	Dog	Rhipicephalus sanguineus	Brown Dog Tick	A	7 months	M	NA	2022-08-03	Valencia	NA	NA	1		-	-	-	-	-
154	NM-AA0551	Canis familiaris	Dog	Rhipicephalus sanguineus	Brown Dog Tick	A	3months	M	Ears/chest/back	2022-07-20	Bernalillo	NA	NA	2	30 ticks estimated	-	-	-	-	-
155	NM-AA0551a	Canis familiaris	Dog	Rhipicephalus sanguineus	Brown Dog Tick	A	3months	F	Ears/chest/back	2022-07-20	Bernalillo	NA	NA	2	Engorged (same host as NM-AA0551)	-	-	-	-	-
156	NM-AA0552	Canis familiaris	Dog	Rhipicephalus sanguineus	Brown Dog Tick	A	11months	F	NA	2022-07-19	Bernalillo	NA	NA	1	Engorged	-	-	-	-	-
157	NM-AA0558	Canis familiaris	Dog	Rhipicephalus sanguineus	Brown Dog Tick	A	3months	F	Ears/chest/back	2022-07-20	Bernalillo	NA	NA	1	Engorged (same host as NM-AA0551)	-	-	-	-	-
158	NM-AA0560	Canis familiaris	Dog	Rhipicephalus sanguineus	Brown Dog Tick	A	3months	M	Ears/chest/back	2022-07-20	Bernalillo	NA	NA	1	(Same host as NM-AA0551)	-	-	-	-	-
159	NM-AA0560a	Canis familiaris	Dog	Rhipicephalus sanguineus	Brown Dog Tick	A	3months	F	Ears/chest/back	2022-07-20	Bernalillo	NA	NA	1	Engorged (same host as NM-AA0551)	-	-	-	-	-
160	NM-AA0566	Canis familiaris	Dog	Rhipicephalus sanguineus	Brown Dog Tick	A	3months	M	Ears/chest/back	2022-07-20	Bernalillo	NA	NA	1	(Same host as NM-AA0551)	-	-	-	-	-
161	NM-AA0566a	Canis familiaris	Dog	Rhipicephalus sanguineus	Brown Dog Tick	A	3months	F	Ears/chest/back	2022-07-20	Bernalillo	NA	NA	1	Engorged (same host as NM-AA0551)	-	-	-	-	-
162	NM-AA0569	Canis familiaris	Dog	Rhipicephalus sanguineus	Brown Dog Tick	A	8 weeks	F	NA	2022-07-11	Bernalillo	NA	NA	1	Engorged	-	-	-	-	-
163	NM-AA197	NA	NA	Rhipicephalus sanguineus	Brown Dog Tick	A	NA	F	NA	NA	Doña Ana	Animal Hospital of Las Cruces	NA	2	Engorged	-	-	-	-	-
164	NM-AA197	NA	NA	Rhipicephalus sanguineus	Brown Dog Tick	A	NA	M	NA	NA	Doña Ana	Animal Hospital of Las Cruces	NA	1		-	-	-	-	-
165	NM-AA484	Canis familiaris	Dog	Rhipicephalus sanguineus	Brown Dog Tick	A	8 yrs	F	NA	2022-06-15	Eddy	NA	NA	1		-	-	-	-	-
166	NM-AA565	Canis familiaris	Dog	Rhipicephalus sanguineus	Brown Dog Tick	A	9 months	F	NA	2022-08-23	Bernalillo	NA	NA	1	Engorged	-	-	-	-	-
167	NM-WAA0122a	Cervus canadensis	Rocky mountain elk	Dermacentor albipictus	Dog Tick	A	NA	M	Shoulders	2021-10-17	Otero	NA	Coniferous Forest	1		-	-	-	-	-
	NM-WAA0122a	Cervus canadensis	Rocky mountain elk	Dermacentor albipictus	Dog Tick	A	2-3yr	M	Shoulders	2021-10-17	Otero	NA	Coniferous Forest	1		-	-	-	-	-
169	NM-WAA0122b	Cervus canadensis	Rocky mountain elk	Dermacentor albipictus	Dog Tick	A	NA	F	Shoulders	2021-10-17	Otero	NA	Coniferous Forest	1	Engorged	-	-	-	-	-
	NM-WAA0122b	Cervus canadensis	Rocky mountain elk	Dermacentor albipictus	Dog Tick	A	2-3yr	F	Shoulders	2021-10-17	Otero	NA	Coniferous Forest	1		-	-	-	-	-
171	NM-WAA0122c	Cervus canadensis	Rocky mountain elk	Dermacentor albipictus	Dog Tick	N	NA	F	Shoulders	2021-10-17	Otero	NA	Coniferous Forest	1	Molting	-	-	-	-	-
	NM-WAA0122c	Cervus canadensis	Rocky mountain elk	Dermacentor albipictus	Dog Tick	A	2-3yr	F	Shoulders	2021-10-17	Otero	NA	Coniferous Forest	1		-	-	-	-	-
173	NM-WAA0123a	Odocoileus hemionus	Mule deer	Dermacentor albipictus	Dog Tick	N	NA	NA	Shoulders	2021-10-17	Otero	NA	Coniferous Forest	4		-	-	-	-	-
	NM-WAA0123a	Odocoileus hemionus	Mule deer	Dermacentor albipictus	Dog Tick	N	NA	NA	Shoulders	2021-10-17	Otero	NA	Coniferous Forest	4	Animal in poor condition	-	-	-	-	-
175	NM-WAA0123b	Odocoileus hemionus	Mule deer	Dermacentor albipictus	Dog Tick	L	NA	NA	Shoulders	2021-10-17	Otero	NA	Coniferous Forest	1	Animal in poor condition	-	-	-	-	-
	NM-WAA0123b	Odocoileus hemionus	Mule deer	Rhipicephalus sanguineus	Brown Dog Tick	L	NA	F	Shoulders	2021-10-17	Otero	NA	Coniferous Forest	1	Animal in poor condition	-	-	-	-	-
177	NM-WAA0123c	Odocoileus hemionus	Mule deer	Dermacentor spp.	Dog Tick	N	NA	NA	Shoulders	2021-10-17	Otero	NA	Coniferous Forest	2	Molting	-	-	-	-	-
	NM-WAA0123c	Odocoileus hemionus	Mule deer	Rhipicephalus sanguineus	Brown Dog Tick	L	NA	F	Shoulders	2021-10-17	Otero	NA	Coniferous Forest	2	Animal in poor condition	-	-	-	-	-
179	NM-WAA0123d	Odocoileus hemionus	Mule deer	Rhipicephalus sanguineus	Brown Dog Tick	N	NA	F	Shoulders	2021-10-17	Otero	NA	Coniferous Forest	7	Engorged	-	-	-	-	-
	NM-WAA0123d	Odocoileus hemionus	Mule deer	Rhipicephalus sanguineus	Brown Dog Tick	A	NA	F	Shoulders	2021-10-17	Otero	NA	Coniferous Forest	7	Animal in poor condition	-	-	-	-	-
181	NM-WAA0124a	Odocoileus hemionus	Mule deer	Dermacentor albipictus	Dog Tick	A	NA	M	Ears/Shoulders/Chest	2021-10-31	Otero	NW of Weed, NM	Coniferous Forest	3	Animal: male; hunter harvested; good condition; killed NW of Weed, NM	-	-	-	-	-
	NM-WAA0124a	Odocoileus hemionus	Mule deer	Dermacentor albipictus	Dog Tick	A	NA	M	Ears/Shoulders/Chest	2021-10-31	Otero	NW of Weed, NM	Coniferous Forest	3	Animal: male; hunter harvested; good condition; killed NW of Weed, NM	-	-	-	-	-
183	NM-WAA0124b	Odocoileus hemionus	Mule deer	Dermacentor albipictus	Dog Tick	A	NA	F	Ears/Shoulders/Chest	2021-10-31	Otero	NW of Weed, NM	Coniferous Forest	7	Animal: male; hunter harvested; good condition; killed NW of Weed, NM	-	-	-	-	-
	NM-WAA0124b	Odocoileus hemionus	Mule deer	Dermacentor albipictus	Dog Tick	A	NA	F	Ears/Shoulders/Chest	2021-10-31	Otero	NW of Weed, NM	Coniferous Forest	7	Animal: male; hunter harvested; good condition; killed NW of Weed, NM	-	-	-	-	-
185	NM-WAA0124c	Odocoileus hemionus	Mule deer	Dermacentor albipictus	Dog Tick	A	NA	F	Ears/Shoulders/Chest	2021-10-31	Otero	NW of Weed, NM	Coniferous Forest	5	Engorged, Animal: male; hunter harvested; good condition; killed NW of Weed, NM	-	-	-	-	-
	NM-WAA0124c	Odocoileus hemionus	Mule deer	Dermacentor albipictus	Dog Tick	A	NA	F	Ears/Shoulders/Chest	2021-10-31	Otero	NW of Weed, NM	Coniferous Forest	5	Animal: male; hunter harvested; good condition; killed NW of Weed, NM	-	-	-	-	-
187	NM-WAA0124d	Odocoileus hemionus	Mule deer	Dermacentor albipictus	Dog Tick	N	NA	F	Ears/Shoulders/Chest	2021-10-31	Otero	NW of Weed, NM	Coniferous Forest	2	Molting	-	-	-	-	-
	NM-WAA0124d	Odocoileus hemionus	Mule deer	Rhipicephalus sanguineus	Brown Dog Tick	A	NA	F	Sholders/Ears	2021-10-31	Otero	NW of Weed, NM	Coniferous Forest	2	Animal: male; hunter harvested; good condition; killed NW of Weed, NM	-	-	-	-	-
189	NM-WAA0125	Odocoileus hemionus	Mule deer	Dermacentor albipictus	Dog Tick	A	2-3yr	F	Ear	2021-11-03	Otero	Weed, NM	Coniferous Forest	1		-	-	-	-	-
190	NM-WAA0125a	Odocoileus hemionus	Mule deer	Dermacentor albipictus	Dog Tick	A	NA	F	Ears	2021-11-03	Otero	Weed, NM	Coniferous Forest	3	Animal killed near Weed, NM in good health	-	-	-	-	-
191	NM-WAA0125b	Odocoileus hemionus	Mule deer	Dermacentor albipictus	Dog Tick	A	NA	F	Ears	2021-11-03	Otero	Weed, NM	Coniferous Forest	1	Engorged, Animal killed near Weed, NM in good health	-	-	-	-	-
192	NM-WAA0127	Cervus canadensis	Rocky mountain elk	Dermacentor spp.	Brown Dog Tick	A	~1 year	M	Ear	2021-12-05	Otero	Unit 34	NA	1		-	-	-	-	-
193	NM-WAA0128	Odocoileus virginianus	Coues deer	Otobius megnini	Spinose Ear Tick	N	Adult	NA	Ear	2021-12-05	Otero	Unit 23	NA	8		-	-	-	-	-
194	NM-WAA0128a	Equus caballus	Horse	Otobius megnini	Spinose Ear Tick	N	NA	NA	NA	NA	Doña Ana	NA	Farm/pasture	4	Engorged	-	-	-	-	-
195	NM-WAA0128b	Equus caballus	Horse	Otobius megnini	Spinose Ear Tick	N	NA	NA	NA	NA	Doña Ana	NA	Farm/pasture	1		-	-	-	-	-
196	NM-WAA0129a	Cervus canadensis	Rocky mountain elk	Rhipicephalus sanguineus	Brown Dog Tick	N	Adult	F	Ear	2021-12-11	Otero	Unit 34, Wills Canyon	NA	1		-	-	-	-	-
197	NM-WAA0129b	Cervus canadensis	Rocky mountain elk	Dermacentor albipictus	Dog Tick	A	Adult	F	Ear	2021-12-11	Otero	Unit 34, Wills Canyon	NA	1		-	-	-	-	-
198	URAM 49738	Ursus americanus	Bear	Dermacentor spp.	Dog Tick	A	NA	F	NA	2021-06-18	Los Alamos	35.92441, -106.3969	NA	2	Tagged research animal	-	-	-	-	-
199	URAM 49738b	Ursus americanus	Bear	Dermacentor spp.	Dog Tick	A	NA	M	NA	2021-06-18	Los Alamos	35.92441, -106.3969	NA	1	Tagged research animal	-	-	-	-	-
203	LM20	Antrozous pallidus	Pallid Bat	Carios kelleyi	Bat Tick	N	A	NA	NA	2022-07-12	Doña Ana	32.301208, -106.65632	Urban	1	Engorged	-	-	-	-	-
204	LM24	Antrozous pallidus	Pallid Bat	Carios kelleyi	Bat Tick	N	A	NA	NA	2022-07-27	Doña Ana	32.31706 -106.84797	Farm	4	Engorged	-	-	-	-	-
