# Supplementary material for: Science abhors a surveillance vacuum: Detection of ticks and tick-borne pathogens in southern New Mexico through passive surveillance
Source: PLoS One. 2024 Jan 31;19(1):e0292573. doi: 10.1371/journal.pone.0292573 (PMC10830002; doi:10.1371/journal.pone.0292573)
Supplement: S2 Table — Locations and results of active tick sampling in New Mexico. (XLSX) [file pone.0292573.s002.xlsx]

## Sheet: Active Sampling
Supplementary Table 2: Locations and results of active tick sampling in New Mexico
State	County	Site Name	Date Sampled	Trap Time	Temperature °C	Relative Humidity %	Latitude (N)	Longitude (W)	Elevation (m)	CO2 Trap: Tick No.	100m Drag 1: Tick No.	100m Drag 2: Tick No.
New Mexico	Doña Ana	Frenger Park	2021-06-25	13:15-16:15	35	18	32.2916	-106.762	1184	0	0	0
New Mexico	Doña Ana	Klein Park	2021-06-25	14:30-19:30	36.1	15	32.3111	-106.775	1195	0	0	0
New Mexico	Doña Ana	Young Park	2021-06-25	13:50-15:50	35.6	17	32.3077	-106.754	1222	0	0	0
New Mexico	Doña Ana	Preciado Park (PP)	2021-07-02	14:50-17:50	31.9	38.5	32.2784	-106.751	1195	0	0	0
New Mexico	Doña Ana	Duck Pond (DP)	2021-07-02	15:25-18:25	32.2	34.7	32.282	-106.743	1219	0	0	0
New Mexico	Doña Ana	Dog Park (Dog)	2021-09-04	07:30-09:30	24.7	60.4	32.3165	-106.761	1220	0	0	0
New Mexico	Doña Ana	Sunrise Terrace Park (STP)	2021-09-04	06:50-09:45	23.5	56.4	32.3205	-106.755	1235	0	0	0
New Mexico	Doña Ana	David Diaz Park	2021-07-09	09:50-13:00	29	38.4	32.3297	-106.777	1166	0	0	0
New Mexico	Doña Ana	Pioneer Women's Park	2021-07-09	10:30-13:50	35	36.7	32.3106	-106.784	1154	0	0	0
New Mexico	Doña Ana	Veterans' Memorial Park	2021-07-09	09:00-12:30	29	40.7	32.3347	-106.751	1265	0	0	0
New Mexico	Doña Ana	Mesilla Valley Bosque State Park	2021-07-09	11:50-14:50	38	24.6	32.2576	-106.82	1182	0	0	0
New Mexico	Doña Ana	Rio42	2021-07-14	17:20-20:20	36.8	40.2	32.0263	-106.65	1174	0	0	0
New Mexico	Doña Ana	Rio44	2021-07-14	15:40-18:40	34.7	37.9	31.9138	-106.602	1148	0	0	0
New Mexico	Doña Ana	Rio04	2021-07-14	16:20-19:20	34.7	33.7	31.9689	-106.607	1152	0	0	0
New Mexico	Doña Ana	Rio 25	2021-07-22	08:25-11:40	25.9	51.6	32.9837	-107.288	1291	0	0	0
New Mexico	Doña Ana	Rio 26	2021-07-22	09:05-12:25	25.2	57	32.8912	-107.292	1578	0	0	0
New Mexico	Doña Ana	Rio 27	2021-07-22	09:35-12:40	28.4	47.3	32.846	-107.296	1566	0	0	0
New Mexico	Doña Ana	CBT01	2021-08-30	06:10-07:10	25.6	47.3	32.2812	-106.753	1192	0	x	x
New Mexico	Doña Ana	CBT02	2021-08-30	06:25-07:25	27	46.1	32.2802	-106.758	1185	0	x	x
New Mexico	Doña Ana	CBT03	2021-08-30	06:35-07:35	25	45.5	32.2796	-106.758	1185	0	x	x
New Mexico	Doña Ana	AMT011009	2021-10-09	06:20-08:20	16	44.3	32.2982	-106.705	1315	0	0	0
New Mexico	Doña Ana	AMT021009	2021-10-09	06:30-08:20	17.2	35.5	32.2982	-106.705	1323	0	0	0
New Mexico	Doña Ana	AMT031009	2021-10-09	07:00-08:15	16.4	47	32.2958	-106.705	1325	0	0	0
New Mexico	Doña Ana	MVB210	2021-09-11	06:30-08:30	21.9	47.8	32.2622	-106.825	1182	0	0	0
New Mexico	Doña Ana	CHP001	2022-05-27	08:00-NA	24.4	14	32.0396	-106.401	1230	x	0	0
New Mexico	Doña Ana	CHP002	2022-05-27	07:30-07:45	23.9	14	32.0401	-106.403	1239	x	0	0
New Mexico	Otero	Sac02	8/6/2021	10:40-13:40	21.9	40.2	32.9936	-105.72	2658	0	0	0
New Mexico	Otero	Sac04	2021-08-06	08:25-11:25	15.3	59.6	32.9072	-105.755	2807	0	0	0
New Mexico	Otero	CC01	2021-08-06	10:15-13:15	19.1	42.2	32.957	-105.739	2636	0	0	0
New Mexico	Otero	HRT031002	2021-10-02	08:15-11:15	12.6	53.6	32.95	-105.833	2014	0	0	0
New Mexico	Otero	HRT021002	2021-10-02	07:15-10:15	11.3	53.3	32.95	-105.833	2014	0	0	0
New Mexico	Otero	HRT011002	2021-10-02	06:30-09:55	11.3	57.3	32.9447	-105.84	2005	0	0	0
New Mexico	Otero	EPSS04	2022-03-31	18:26-19:27	21.7	14	32.6283	-106.028	1226	0	0	0
New Mexico	Hidalgo	AC01	2022-04-09	08:49-09:07	22.8	21.5	31.4926	-108.938	1619	0	0	0
New Mexico	Hidalgo	AC02	2022-04-09	09:50-10:10	24	22.7	31.4941	-108.935	1619	0	0	0
New Mexico	Hidalgo	AC03	2022-04-09	19:36-06:49	21.3	12.5	31.493	-108.938	1619	0	x	x
New Mexico	Hidalgo	AC04	2022-04-09	19:45-06:42	21.2	14.4	31.4928	108.937	1619	0	x	x
New Mexico	Hidalgo	AC05	2022-04-09	19:55-06:45	20.9	14.8	31.4941	-108.935	1619	0	x	x
New Mexico	Hidalgo	AC06	2022-04-09	20:10-06:55	22.3	17.4	31.4941	-108.935	1619	0	0	0
New Mexico	Hidalgo	AC07	2022-04-10	07:11-07:25	13.5	37.7	31.4934	-108.937	1619	0	0	0
New Mexico	Hidalgo	AC08	2022-04-10	07:30-07:48	12.9	33.5	31.4933	-108.937	1619	0	0	0
New Mexico	Hidalgo	AC09	2022-04-10	07:15-07:30	13.5	38	31.4936	-108.939	1619	0	0	0
New Mexico	Hidalgo	AC10	2022-04-10	07:47-NA	22	24.4	31.4931	-108.941	1416	0	0	0
New Mexico	Eddy	BLP001	2022-05-25	18:00-07:00	29.8	16.4	32.5717	-104.362	1001	0	0	0
New Mexico	Eddy	CCG001	2022-05-26	12:30-14:30	32.8	15.5	32.0885	-104.432	1139	0	0	0
New Mexico	Lea	MASP001	2022-05-25	07:30-09:00	13.3	57.8	32.7736	-103.206	1125	0	0	0	excluded due to unusual temperatures
New Mexico	Lea	Hobbs001	2022-05-25	08:30-10:00	13.8	58.5	32.7567	-103.198	1121	0	0	0	excluded due to unusual temperatures
